# Supplementary material for: Exploiting TLK1 and Cisplatin Synergy for Synthetic Lethality in Androgen-Insensitive Prostate Cancer
Source: Biomedicines. 2023 Nov 7;11(11):2987. doi: 10.3390/biomedicines11112987 (PMC10669050; doi:10.3390/biomedicines11112987)
Supplement: Supplementary file 1 [file biomedicines-11-02987-s001.zip]

Archive with 1 entries (1 files):
- biomedicines-2649895-supplementary.pdf
